# Supplementary material for: Genome-wide association study and polygenic score assessment of insulin resistance
Source: Front Endocrinol (Lausanne). 2024 Jun 13;15:1384103. doi: 10.3389/fendo.2024.1384103 (PMC11208314; doi:10.3389/fendo.2024.1384103)
Supplement: Supplementary file 2 [file Table_1.xlsx]

## Sheet: Sup Tab 1
Supplementary Table 1. Replication of exact previously reported SNPs associated with HOMA-IR in GWAS of HOMA2-IR in QBB.
							QBB
				Previously Reported			Model A		Model B		Effect allele frequency
Reported SNP	Locus	Effect allele	Other allele	Beta	P value	Effect allele frequency	Beta	P value	Beta	P value
rs780094	2p23.3	C	T	0.035	3.00x10-24	0.58	-	-	0.055	4.56x10-2	0.6
rs1260326	2p23.3	C	T	0.057	1.00x10-8	0.58	-	-	0.056	4.14x10-2	0.58
rs7607980	2q24.3	T	C	NA	3.00x10-13	0.87	0.0872	2.09x10-2	0.123	2.40x10-4	0.8
rs4841132	8p23.1	G	A	-0.055	2.00x10-8	0.92	-0.223	8.70x10-4	-0.19	1.41x10-3	0.95
rs12970134	18q21.31	G	A	-0.052	4.20x10-5	0.74	-0.068	3.77x10-2	-	-	0.72
Replication of SNPs previously associated with HOMA-IR in discovery GWAS in Qatar Biobank (P<0.05). QBB: Qatar Biobank. Model A: Non-BMI-adjusted GWAS. Model B: BMI-adjusted GWAS. Dash (-); Did not replicate in the model, Beta is the effect size.
