# Supplementary material for: Genome-wide association study and polygenic score assessment of insulin resistance
Source: Front Endocrinol (Lausanne). 2024 Jun 13;15:1384103. doi: 10.3389/fendo.2024.1384103 (PMC11208314; doi:10.3389/fendo.2024.1384103)
Supplement: Supplementary file 3 [file Table_2.xlsx]

## Sheet: Sup Tab 2
Supplementary Table 2. Replication of previously reported loci associated with HOMA-IR in BMI-unadjusted GWAS of HOMA2-IR in QBB at P < 0.05
		QBB				Effect Allele Frequency
Previously Reported SNPs with genome-wide significant association with HOMA-IR	Locus	Lead SNP within ± 250 kb of previously reported SNP	Allele (Effect/other)	P-value	No. of SNPs within ± 250 kb with P < 0.05	QBB	EUR	AFR	EAS	SAS	AMR
rs780094	2p23.3	rs13001266	C/T	4.20x10-3	36	0.93	0.92	1	1	0.98	0.93
rs7607980	2q24.3	rs13389219	C/T	6.84x10-4	114	0.63	0.56	0.2	0.9	0.78	0.74
rs2943634	2q36.3	rs77671391	C/T	1.06x10-3	63	0.99	1	0.9	1	1	0.99
rs4691380	4q32.1	rs1425496	A/C	2.60x10-3	63	0.99	1	1	1	1	1
rs17046216	4q32.3	rs111903610	A/C	1.46x10-3	49	0.98	1	0.65	1	1	0.97
rs4841132	8p23.1	rs6601299	C/T	4.24x10-4	180	0.94	0.91	0.88	0.99	0.9	0.74
rs7077836	10q26.3	rs866270744	C/A	1.00x10-3	118	0.99	1	1	1	1	1
rs35767	12q23.2	rs537360445	G/A	7.20x10-4	115	0.99	1	1	1	1	1
rs17817449	16q12.2	rs3035221	C/CTT	3.10x10-3	151	0.73	-	-	-	-	-
rs1077625	9q21.3	rs12005678	G/A	1.31x10-3	43	0.9	0.96	0.67	1	0.93	0.93
rs12970134	18q21.31	rs147567874	G/A	3.13x10-4	71	0.97	0.98	1	1	0.98	0.99
Replication of loci at P < 0.05 based on SNPs within 250kb window of the reported SNP. SNP: Single Nucleotide Polymorphism Reported SNP: SNP Previously identified and reported by databases. QBB: Qatar Biobank, EUR: Europeans, AFR: Africans, EAS: East Asians, SAS: South Asians, AMR: Admixed Americans. -: Not reported
