# Supplementary material for: Genome-wide association study and polygenic score assessment of insulin resistance
Source: Front Endocrinol (Lausanne). 2024 Jun 13;15:1384103. doi: 10.3389/fendo.2024.1384103 (PMC11208314; doi:10.3389/fendo.2024.1384103)
Supplement: Supplementary file 4 [file Table_3.xlsx]

## Sheet: Sup Tab 3
Supplementary Table 3. Replication of previously reported loci associated with HOMA-IR in GWAS of BMI-adjusted HOMA2-IR in QBB at P < 0.05
		QBB				Effect Allele Frequency
Previously Reported SNPs with genome-wide significant association with HOMA-IR	Locus	Lead SNP within ± 250 kb of previously reported SNP	Allele (Effect/other)	P-value	No. of SNPs within ± 250 kb with P < 0.05	QBB	EUR	AFR	EAS	SAS	AMR
rs780094	2p23.3	rs62130724	T/C	1.38x10-3	44	0.94	0.97	1	1	0.99	0.98
rs7607980	2q24.3	rs199682252	G/GC	7.61x10-5	268	0.8	-	-	-	-	-
rs2943634	2q36.3	rs10221889	G/A	6.50x10-4	87	0.88	0.86	0.89	0.55	0.77	0.7
rs4691380	4q32.1	rs185619355	T/C	2.0x10-4	51	0.99	1	0.99	1	1	1
rs17046216	4q32.3	rs28491691	T/C	8.04x10-5	100	0.98	1	-	1	1	0.97
rs4841132	8p23.1	rs4240624	A/G	3.50x10-4	128	0.94	0.93	0.81	0.99	0.91	0.79
rs1077625	9q21.3	rs750186	G/A	1.87x10-3	106	0.97	0.98	1	1	0.99	0.99
rs7077836	10q26.3	rs115454561	C/G	3.40x10-4	170	0.97	0.98	0.95	1	0.98	0.99
rs35767	12q23.2	rs72561800	T/A	9.10x10-4	121	0.99	1	1	1	1	1
rs17817449	16q12.2	rs3035221	C/CTT	6.40x10-4	183	0.73	-	-	-	-	-
rs12970134	18q21.31	rs11152196	C/G	1.40x10-4	80	0.95	0.97	0.83	0.89	0.9	0.83
Replication of loci at P < 0.05 based on SNPs within 250kb window of the reported SNP. SNP: Single Nucleotide Polymorphism Reported SNP: SNP Previously identified and reported by databases. QBB: Qatar Biobank, EUR: Europeans, AFR: Africans, EAS: East Asians, SAS: South Asians, AMR: Admixed Americans. -: Not reported
