# Supplementary material for: Genome-wide association study and polygenic score assessment of insulin resistance
Source: Front Endocrinol (Lausanne). 2024 Jun 13;15:1384103. doi: 10.3389/fendo.2024.1384103 (PMC11208314; doi:10.3389/fendo.2024.1384103)
Supplement: Supplementary file 5 [file Table_4.xlsx]

## Sheet: Sup Tab 4
Supplementary Table 4. Replication of exact previously reported SNPs associated with HOMA-%B in GWAS HOMA2-%B in QBB at P < 0.05
					GWAS Catalog			QBB
								Model A		Model B
S/N	Reported SNP	Locus	Effect allele	Other allele	Beta	P-value	Effect allele frequency	Beta	P-value	Beta	P-value	Effect allele frequency
1	rs7607980	2q24.3	T	C	-	1.00 x10-9	0.85	0.09	2.26x10-2	0.117	1.62x10-3	0.8
2	rs13431652	2q24.3	T	C	-0.038	2.26x10-24	0.69	-0.108	4.05x10-3	-0.091	1.07x10-2	0.79
3	rs12475700	2q24.3	A	G	-0.03	2.12x10-17	0.59	-0.074	2.46x10-2	-0.078	1.17x10-2	0.67
4	rs573225	2q31.1	A	G	-0.037	3.58x10-26	0.68	-0.111	3.24x10-3	-0.092	9.68x10-3	0.79
5	rs560887	2q31.1	C	T	-0.04	2.00x10-28	0.7	-0.122	1.67x10-3	-0.1	6.23x10-3	0.8
6	rs563694	2q31.1	A	C	-0.036	3.45x10-25	0.64	-0.115	2.33x10-3	-0.094	8.23x10-3	0.79
7	rs537183	2q31.1	T	C	-0.036	3.53x10-26	0.64	-0.115	2.33x10-3	-0.094	8.23x10-3	0.79
8	rs502570	2q31.1	G	A	-0.036	3.32x10-26	0.64	-0.12	1.07x10-3	-0.1	3.85x10-3	0.77
9	rs475612	2q31.1	C	T	-0.036	4.84x10-25	0.64	-0.115	2.09x10-3	-0.097	5.45x10-3	0.78
10	rs557462	2q31.1	T	C	-0.036	4.86x10-26	0.64	-0.107	4.49x10-3	-0.088	1.36x10-2	0.79
11	rs478333	2q31.1	A	G	-0.026	1.26x10-14	0.53	-0.064	4.34x10-2	-0.068	2.23x10-2	0.6
12	rs496550	2q31.1	C	T	-0.026	5.22x10-15	0.53	-0.071	2.45x10-2	-0.074	1.32x10-2	0.6
13	rs473351	2q31.1	C	T	-0.028	2.31x10-17	0.55	-0.079	1.56x10-2	-0.082	7.23x10-3	0.66
14	rs575671	2q31.1	G	A	-0.028	1.91x10-17	0.55	-0.074	2.28x10-2	-0.076	1.25x10-2	0.67
15	rs519887	2q31.1	C	T	-0.026	2.63x10-15	0.53	-0.065	4.16x10-2	-0.068	2.22x10-2	0.6
16	rs486981	2q31.1	G	A	-0.035	8.12x10-25	0.64	-0.103	5.57x10-3	-0.087	1.31x10-2	0.78
17	rs484066	2q31.1	T	A	-0.033	1.43x10-22	0.62	-0.081	1.81x10-2	-0.067	3.87x10-2	0.72
18	rs569805	2q31.1	T	A	-0.035	6.86x10-25	0.64	-0.103	5.57x10-3	-0.087	1.31x10-2	0.78
19	rs579060	2q31.1	T	G	-0.035	7.09x10-25	0.64	-0.103	5.57x10-3	-0.087	1.31x10-2	0.78
20	rs508506	2q31.1	C	A	-0.035	9.26x10-25	0.64	-0.105	5.65x10-3	-0.087	1.49x10-2	0.79
21	rs503931	2q31.1	C	A	-0.026	6.16x10-15	0.53	-0.065	4.02x10-2	-0.069	2.08x10-2	0.6
22	rs551754	2q31.1	T	C	-0.026	3.34x10-15	0.53	-0.064	4.22x10-2	-0.068	2.19x10-2	0.6
23	rs497692	2q31.1	C	T	-0.026	7.94x10-15	0.53	-0.064	4.32x10-2	-0.067	2.48x10-2	0.6
24	rs494874	2q31.1	C	T	-0.035	1.11x10-24	0.64	-0.1	7.81x10-3	-0.082	2.10x10-2	0.78
25	rs552976	2q31.1	G	A	-0.035	2.26x10-24	0.64	-0.098	5.41x10-3	-0.083	1.29x10-2	0.74
26	rs472614	2q31.1	G	A	-0.026	2.07x10-15	0.53	-0.064	4.94x10-2	-0.066	3.08x10-2	0.64
27	rs565412	2q31.1	G	A	-0.026	1.19x10-15	0.53	-0.063	4.77x10-2	-0.067	2.62x10-2	0.6
28	rs567074	2q31.1	C	T	-0.028	3.34x10-17	0.55	-0.064	4.81x10-2	-0.068	2.71x10-2	0.65
29	rs479682	2q31.1	C	T	-0.026	3.80x10-15	0.53	-0.065	4.17x10-2	-0.068	2.37x10-2	0.61
30	rs480562	2q31.1	A	T	-0.026	1.25x10-15	0.53	-0.064	4.38x10-2	-0.067	2.47x10-2	0.61
31	rs2685803	2q31.1	G	A	-0.027	6.22x10-16	0.54	-	-	-0.062	4.10x10-2	0.6
32	rs2544367	2q31.1	C	T	-0.027	4.61x10-16	0.54	-	-	-0.062	4.10x10-2	0.6
33	rs2685805	2q31.1	G	A	-0.026	7.04x10-16	0.54	-	-	-0.063	3.76x10-2	0.6
34	rs1581397	2q31.1	C	T	-0.027	3.99x10-16	0.54	-	-	-0.063	3.79x10-2	0.6
35	rs2685814	2q31.1	C	T	-0.026	1.49x10-15	0.54	-0.063	4.86x10-2	-0.064	3.52x10-2	0.61
36	rs6709087	2q31.1	A	G	0.036	2.35x10-15	0.77	-	-	0.067	4.91x10-2	0.72
37	rs853789	2q31.1	G	A	-0.037	1.02x10-25	0.65	-0.113	3.26x10-3	-0.097	7.45x10-3	0.8
38	rs860510	2q31.1	C	A	-0.027	2.08x10-16	0.54	-	-	-0.061	4.19x10-2	0.6
39	rs853788	2q31.1	C	T	-0.027	1.70x10-16	0.54	-0.066	4.03x10-2	-0.066	2.80x10-2	0.61
40	rs853787	2q31.1	T	G	-0.037	5.85x10-27	0.65	-0.101	7.79x10-3	-0.076	3.34x10-2	0.79
41	rs853786	2q31.1	A	G	-0.027	1.90x10-16	0.54	-	-	-0.06	4.88x10-2	0.6
42	rs853785	2q31.1	T	T	-0.027	1.37x10-16	0.54	-0.064	4.51x10-2	-0.066	2.97x10-2	0.61
43	rs853784	2q31.1	T	T	-0.027	1.73x10-16	0.52	-0.064	4.57x10-2	-0.065	3.14x10-2	0.6
44	rs853783	2q31.1	C	A	-0.027	1.69x10-16	0.53	-0.065	4.18x10-2	-0.066	2.98x10-2	0.61
45	rs853781	2q31.1	G	A	-0.029	2.18x10-18	0.53	-0.065	4.72x10-2	-0.064	3.69x10-2	0.65
46	rs853780	2q31.1	G	C	-0.027	3.39x10-16	0.52	-0.065	4.23x10-2	-0.066	2.84x10-2	0.6
47	rs1101533	2q31.1	T	A	-0.027	2.12x10-16	0.52	-0.07	2.79x10-2	-0.073	1.57x10-2	0.61
48	rs853779	2q31.1	T	G	-0.027	1.11x10-16	0.52	-0.068	3.31x10-2	-0.068	2.36x10-2	0.6
49	rs853778	2q31.1	C	T	-0.029	1.20x10-17	0.53	-0.069	3.18x10-2	-0.072	1.80x10-2	0.61
50	rs853772	2q31.1	T	G	-0.027	1.34x10-15	0.51	-0.07	3.02x10-2	-0.072	1.67x10-2	0.59
51	rs11708067	3q21.1	A	G	-0.023	3.00x10-8	0.78	-0.127	4.09x10-3	-0.084	4.28x10-2	0.85
52	rs10276674	7p21.2	C	T	-	2.00x10-11	-	-	-	0.089	2.57x10-2	0.84
53	rs6960043	7p21.2	T	C	0.02	6.48x10-9	0.53	0.064	4.15x10-2	0.063	3.37x10-2	0.61
54	rs10238161	7p21.2	A	A	-0.019	3.62x10-8	0.53	-0.09	3.31x10-3	-0.094	1.19x10-3	0.52
55	rs2358158	7p21.2	T	T	-0.019	3.37x10-8	0.53	-0.085	5.63x10-3	-0.086	2.67x10-3	0.51
56	rs10238625	7p21.2	A	A	-0.019	4.62x10-8	0.53	-0.085	5.52x10-3	-0.087	2.48x10-3	0.52
57	rs7798124	7p21.2	G	A	-0.02	8.10x10-9	0.47	-0.094	2.26x10-3	-0.097	7.97x10-4	0.52
58	rs7781710	7p21.2	A	A	0.019	4.57x10-8	0.49	0.08	1.04x10-2	0.079	7.03x10-3	0.49
59	rs10950549	7p21.2	A	A	-0.02	6.33x10-9	0.47	-0.095	1.97x10-3	-0.095	8.02x10-4	0.52
60	rs6461153	7p21.2	C	G	-0.02	9.83x10-9	0.53	-0.093	2.65x10-3	-0.094	1.24x10-3	0.52
61	rs4721400	7p21.2	G	A	-0.02	1.19x10-8	0.53	-0.1	1.20x10-3	-0.101	5.07x10-4	0.53
62	rs2215383	7p21.2	C	T	-0.021	6.91x10-11	0.53	-0.093	2.83x10-3	-0.091	1.93x10-3	0.55
63	rs10487796	7p21.2	T	A	-0.022	2.49x10-11	0.51	-0.106	6.93x10-4	0.106	3.25x10-4	0.57
64	rs10244051	7p21.2	G	T	-0.022	4.30x10-11	0.51	-0.091	3.51x10-3	-0.09	2.20x10-3	0.55
65	rs10258074	7p21.2	T	A	-0.022	2.99x10-11	0.51	-0.091	3.42x10-3	-0.091	1.98x10-3	0.55
66	rs2191348	7p21.2	T	G	-0.022	4.16x10-11	0.51	-0.091	3.59x10-3	-0.09	2.08x10-3	0.55
67	rs6947830	7p21.2	A	G	-0.022	3.61x10-11	0.51	-0.09	4.07x10-3	-0.09	2.21x10-3	0.55
68	rs4719433	7p21.2	C	T	-0.022	4.33x10-11	0.51	-0.091	3.67x10-3	-0.091	1.85x10-3	0.55
69	rs1974620	7p21.2	T	C	-0.022	3.15x10-11	0.51	-0.09	3.96x10-3	-0.091	1.91x10-3	0.55
70	rs1558317	7p21.2	A	T	-0.022	4.26x10-11	0.51	-0.09	3.78x10-3	-0.092	1.74x10-3	0.55
71	rs1558318	7p21.2	T	A	-0.022	5.20x10-11	0.5	-0.089	4.24x10-3	-0.091	1.92x10-3	0.55
72	rs11020107	11q14.3	G	C	0.027	1.99x10-13	0.64	0.131	8.28x10-5	0.126	5.48x10-5	0.66
73	rs3847554	11q14.3	T	C	-0.026	3.33x10-14	0.44	-0.107	7.58x10-4	-0.112	1.71x10-4	0.54
74	rs12792753	11q14.3	T	C	0.027	1.71x10-14	0.62	0.152	1.76x10-6	0.154	2.85x10-7	0.58
75	rs7112766	11q14.3	G	T	0.028	1.73x10-13	0.67	0.135	2.08x10-5	0.136	5.77x10-6	0.6
76	rs1387153	11q14.3	C	T	0.029	1.13x10-14	0.73	0.162	9.22x10-7	0.159	2.92x10-7	0.67
77	rs11523890	11q14.3	C	T	0.028	6.79x10-16	0.65	0.142	8.95x10-6	0.144	1.59x10-6	0.62
78	rs10830956	11q14.3	C	T	0.029	2.90x10-15	0.71	0.17	2.65x10-7	0.164	1.24x10-7	0.67
79	rs10765573	11q14.3	T	A	0.028	3.57x10-16	0.65	0.143	8.26x10-6	0.145	1.43x10-6	0.62
80	rs7933855	11q14.3	A	G	-0.024	7.14x10-13	0.41	-0.138	1.08x10-5	-0.135	4.27x10-6	0.5
81	rs7936247	11q14.3	G	T	0.028	5.45x10-16	0.65	0.14	1.20x10-5	0.143	2.01x10-6	0.62
82	rs11020124	11q14.3	T	C	0.03	2.65x10-15	0.71	0.175	1.43x10-7	0.172	3.84x10-8	0.68
83	rs2166706	11q14.3	T	C	0.024	2.45x10-12	0.59	0.123	7.84x10-5	0.127	1.49x10-5	0.54
84	rs10830961	11q14.3	G	A	-0.028	5.91x10-16	0.42	-0.141	6.58x10-6	-0.144	9.31x10-7	0.51
85	rs10830962	11q14.3	G	C	-0.029	1.89x10-16	0.41	-0.14	7.52x10-6	-0.14	2.00x10-6	0.51
86	rs4753426	11q14.3	T	C	0.031	4.85x10-18	0.5	0.103	8.64x10-4	0.09	2.00x10-3	0.51
87	rs7951037	11q14.3	A	G	-0.026	2.64x10-14	0.59	-0.096	2.52x10-3	-0.087	3.68x10-3	0.6
88	rs10765576	11q14.3	G	A	-0.029	1.82x10-16	0.58	-0.101	1.22x10-3	-0.095	1.28x10-3	0.57
89	rs10830963	11q14.3	C	G	0.039	8.60x10-23	0.72	0.176	2.05x10-7	0.175	3.93x10-8	0.71
90	rs3781638	11q14.3	T	G	-0.028	4.29x10-16	0.57	-0.099	1.58x10-3	-0.091	1.97x10-3	0.56
91	rs1562444	11q14.3	A	G	-0.033	4.40x10-8	0.53	-0.091	3.96x10-3	-0.081	5.99x10-3	0.57
92	rs4753072	11q14.3	A	C	-0.028	8.06x10-17	0.53	-0.093	3.10x10-3	-0.083	5.11x10-3	0.58
93	rs4753073	11q14.3	A	G	-0.028	7.43x10-17	0.53	-0.094	2.92x10-3	-0.084	4.55x10-3	0.57
94	rs1447351	11q14.3	G	A	-0.027	1.05x10-16	0.53	-0.094	3.06x10-3	-0.084	4.52x10-3	0.57
95	rs4611171	11q14.3	G	T	-0.027	6.52x10-16	0.53	-0.092	3.42x10-3	-0.082	5.53x10-3	0.58
96	rs1597023	11q14.3	A	G	-0.026	5.67x10-15	0.53	-0.092	3.72x10-3	-0.082	5.53x10-3	0.58
97	rs4406791	11q14.3	C	A	-0.027	7.43x10-16	0.53	-0.093	3.16x10-3	-0.084	4.60x10-3	0.58
98	rs1447352	11q14.3	A	G	-0.026	2.82x10-15	0.53	-0.092	3.53x10-3	-0.083	5.33x10-3	0.58
99	rs6483213	11q14.3	G	A	-0.027	7.02x10-16	0.53	-0.091	3.73x10-3	-	-	0.57
-: Not reported
